# Supplementary material for: Comprehensive next‐generation profiling of clonal hematopoiesis in cancer patients using paired tumor‐blood sequencing for guiding personalized therapies
Source: Clin Transl Med. 2020 Nov 10;10(7):e222. doi: 10.1002/ctm2.222 (PMC7654627; doi:10.1002/ctm2.222)
Supplement: Supplementary file 2 — SUPPORTING INFORMATION [file CTM2-10-e222-s002.xlsx]

## Sheet: Sheet1
Supplementary Table 2. List of CH-Associated Genes Covered by GeneseeqPrime Panel
JAK2
KRAS
TP53
IDH1
NRAS
NPM1
KIT
MYD88
DNMT3A
TET2
CEBPA
GNAS
IDH2
ASXL1
FLT3
SF3B1
ATM
WT1
RUNX1
MPL
EZH2
CBL
CREBBP
STAT3
STAG2
SETD2
BRAF
PIK3CA
CTNNB1
NOTCH1
FGFR3
PTEN
PTPN11
TNFAIP3
FBXW7
PAX5
AKT1
CDKN2A
GATA1
HRAS
PDGFRA
NF1
BCL2
MED12
