# Supplementary material for: Comprehensive next‐generation profiling of clonal hematopoiesis in cancer patients using paired tumor‐blood sequencing for guiding personalized therapies
Source: Clin Transl Med. 2020 Nov 10;10(7):e222. doi: 10.1002/ctm2.222 (PMC7654627; doi:10.1002/ctm2.222)
Supplement: Supplementary file 4 — SUPPORTING INFORMATION [file CTM2-10-e222-s004.xlsx]

## Sheet: Sheet1
Table S4. Potential driver mutations identified in CH-ST
Gene	AA Change	Sex	Cancer type	Age at detection	blood VAF	Tumor VAF
EGFR	c.2224G>A(p.V742I)	Male	Lung cancer	57	0.041	0.009
EGFR	c.2327G>A(p.R776H)	Female	Soft-tissue sarcoma	63	0.02	0.002
KRAS	c.466T>C(p.F156L)	Male	Unspecified	72	0.03	0.01
BRCA2	c.5903C>A(p.S1968*)	Female	Colorectal	72	0.021	0.001
